# Supplementary material for: Artificial Humic Acid Mediated Carbon–Iron Coupling to Promote Carbon Sequestration
Source: Research (Wash D C). 2024 Feb 19;7:0308. doi: 10.34133/research.0308 (PMC10875824; doi:10.34133/research.0308)
Supplement: Supplementary 1 — Supplementary Text S1 to S3 Tables S1 to S5 Figs. S1 to S5 [file research.0308.f1.zip]

Archive with 6 entries (6 files):
- Fig.S1.png
- Figure S2.png
- Figure S3.png
- Figure S4.png
- Figure S5.png
- Supplementary Materials.docx
